# Supplementary material for: Targeting the TRIM25–AGO2–miR-148b-5p–ABCC1 axis overcomes chemoresistance in non-small cell lung cancer
Source: Cell Death Dis. 2026 Apr 30;17(1):579. doi: 10.1038/s41419-026-08802-1 (PMC13276176; doi:10.1038/s41419-026-08802-1)
Supplement: Supplementary file 3 — Supplementary Table S3 [file 41419_2026_8802_MOESM3_ESM.xlsx]

## Sheet: down_up
Table S3. Genes with differential expression upon TRIM25 and combined TRIM25/AGO2 knockdown.
	shTRIM25/shCtrl					shTRIM25AGO2/shTRIM25
Gene	shTRIM25	shCtrl	Fold.Change	logFC	P.value	shTRIM25shAGO2	shTRIM25	Fold.Change	logFC	P.value
PKN1	7.63384	48.6929	-6.37856	-2.67323	5e-05	11.8798	7.63384	1.55621	0.638035	0.01585
ARHGAP23	1.21918	5.6974	-4.67317	-2.2244	5e-05	3.88827	1.21918	3.18926	1.67322	0.00505
AC073896.1	1.43424	6.69537	-4.66824	-2.22288	0.3326	3.41731	1.43424	2.38267	1.25258	0.5967
ABCC1	1.41797	5.00311	-3.52837	-1.819	5e-05	3.55973	1.41797	2.51044	1.32794	0.0265
FRG1	2.55109	8.75233	-3.43081	-1.77855	5e-05	9.08284	2.55109	3.56038	1.83203	5e-05
PCDHGC3	3.98034	13.4671	-3.38341	-1.75848	5e-05	7.39936	3.98034	1.85898	0.894509	0.0289
BMF	1.48107	4.46312	-3.01344	-1.59141	5e-05	2.60191	1.48107	1.75677	0.812929	0.0092
PLSCR4	1.26912	3.26433	-2.57212	-1.36296	0.00035	2.02984	1.26912	1.59941	0.677539	0.0602
PLXNB1	1.08745	2.74389	-2.52323	-1.33527	0.0108	1.64106	1.08745	1.50909	0.593677	0.2698
SESN3	2.30498	5.71581	-2.47976	-1.3102	5e-05	4.89727	2.30498	2.12464	1.08722	5e-05
PTPRK	5.19869	12.8396	-2.46978	-1.30438	0.0349	10.4059	5.19869	2.00164	1.00118	0.00035
CORO7	1.23476	3.00092	-2.43038	-1.28118	0.0283	2.32435	1.23476	1.88243	0.9126	0.0297
UBALD2	21.2735	51.5874	-2.42496	-1.27796	0.0006	37.803	21.2735	1.777	0.829444	0.04175
CALML4	1.55054	3.75246	-2.42011	-1.27507	0.39115	3.06668	1.55054	1.97781	0.983907	0.49825
PLEKHG4	8.70268	19.9752	-2.2953	-1.19868	0.0007	15.7206	8.70268	1.80641	0.853125	0.01375
PARVB	1.30936	2.79663	-2.13588	-1.09483	0.0629	2.24853	1.30936	1.71728	0.780124	0.1798
PLEKHH2	1.11407	2.36666	-2.12433	-1.08701	0.0096	2.98016	1.11407	2.67502	1.41955	0.00065
ST8SIA5	1.82357	3.80522	-2.0867	-1.06122	0.00105	2.9358	1.82357	1.60992	0.68699	0.0279
NDRG4	1.35894	2.81868	-2.07416	-1.05253	0.00155	2.18894	1.35894	1.61077	0.687751	0.02765
PSKH1	2.74074	5.6689	-2.06838	-1.0485	5e-05	4.56921	2.74074	1.66714	0.737378	0.00235
SLC27A1	1.1556	2.37439	-2.05467	-1.03891	0.0263	1.75538	1.1556	1.51901	0.603135	0.16275
SYCE2	1.18829	2.40521	-2.0241	-1.01728	0.0648	2.03355	1.18829	1.71133	0.775117	0.1316
TMEM40	1.40073	2.68194	-1.91468	-0.937102	0.08835	2.45116	1.40073	1.74992	0.807291	0.1654
ONECUT1	1.47374	2.81979	-1.91336	-0.936109	0.07675	2.85991	1.47374	1.94058	0.95649	0.0663
ACSS2	18.6715	35.6873	-1.91133	-0.934577	5e-05	28.63	18.6715	1.53335	0.61669	0.0024
DENND6A	6.801	12.9857	-1.90938	-0.933105	5e-05	11.4515	6.801	1.6838	0.75172	0.0003
PIF1	3.94153	7.47368	-1.89614	-0.923064	0.0074	6.13739	3.94153	1.55711	0.638869	0.0583
ZNF704	3.20628	6.00506	-1.87291	-0.90528	0.03525	4.91475	3.20628	1.53285	0.616218	0.1354
ACOX2	1.13375	2.06946	-1.82532	-0.868153	0.0343	2.50181	1.13375	2.20667	1.14187	0.0052
JMJD8	8.7811	16.0193	-1.8243	-0.86734	0.01135	13.574	8.7811	1.54582	0.628373	0.07005
C4orf48	3.79676	6.89813	-1.81685	-0.861437	0.0796	7.02402	3.79676	1.85	0.887529	0.06325
ZFP14	3.42901	6.22083	-1.81418	-0.859314	0.00595	5.2949	3.42901	1.54415	0.626811	0.02875
ZNF707	1.32262	2.39726	-1.8125	-0.857981	0.03435	2.12228	1.32262	1.6046	0.68221	0.1117
POTEF	1.1466	2.07608	-1.81065	-0.856506	0.001	1.72215	1.1466	1.50196	0.586851	0.01695
SMKR1	1.47682	2.67383	-1.81053	-0.856412	0.27875	4.00529	1.47682	2.7121	1.43941	0.0263
TTLL1	1.41228	2.54697	-1.80344	-0.850755	0.0086	2.59779	1.41228	1.83943	0.879258	0.0055
NUP62CL	1.94019	3.4941	-1.80091	-0.848727	0.0551	3.32157	1.94019	1.71199	0.775671	0.0799
PCED1B	1.19652	2.14676	-1.79417	-0.843317	0.23265	1.86993	1.19652	1.56281	0.644144	0.3175
PALM2	1.38639	2.45016	-1.7673	-0.821545	0.41245	3.9934	1.38639	2.88044	1.52629	0.14945
HDAC6	13.6336	24.0547	-1.76437	-0.819152	0.0017	20.6805	13.6336	1.51687	0.6011	0.01535
ELL3	1.27287	2.20768	-1.73441	-0.794447	0.43045	2.48135	1.27287	1.94942	0.963044	0.3467
NALCN	2.29861	3.92168	-1.70611	-0.770711	0.01455	3.57299	2.29861	1.55442	0.636372	0.0813
SRR	7.02146	11.8215	-1.68363	-0.751571	0.1404	10.878	7.02146	1.54925	0.631572	0.1965
IGIP	1.25673	2.10495	-1.67495	-0.744114	0.0027	2.03119	1.25673	1.61625	0.69265	0.0045
PDE4B	1.05512	1.75959	-1.66766	-0.737829	0.0734	1.75356	1.05512	1.66195	0.732873	0.07325
RRAGB	6.0926	10.0507	-1.64966	-0.72217	0.0095	10.067	6.0926	1.65233	0.724501	0.00865
SKP2	21.2349	34.5933	-1.62908	-0.704054	5e-05	33.7553	21.2349	1.58961	0.668676	5e-05
RABL2A	2.81661	4.58167	-1.62666	-0.701917	0.03145	4.40261	2.81661	1.56309	0.644402	0.0724
ERMARD	2.65415	4.31427	-1.62548	-0.700866	0.0571	6.02772	2.65415	2.27105	1.18336	0.0033
ABCA2	2.63424	4.27417	-1.62255	-0.698259	0.07535	4.65794	2.63424	1.76823	0.822305	0.0315
FMNL1	1.61227	2.60402	-1.61513	-0.691652	0.18705	2.74704	1.61227	1.70384	0.768786	0.17205
TLE2	2.34468	3.75584	-1.60186	-0.679746	0.08895	4.01259	2.34468	1.71136	0.775147	0.05305
RNF157	3.81762	6.0967	-1.59699	-0.675355	0.0085	6.22936	3.81762	1.63174	0.706412	0.0053
COL4A5	1.79063	2.85842	-1.59632	-0.674753	0.0478	3.44662	1.79063	1.92481	0.944716	0.00585
RP1	3.06605	4.78182	-1.5596	-0.641177	0.0399	6.95996	3.06605	2.27001	1.1827	0.0015
AC114490.2	1.20201	1.86106	-1.54829	-0.630678	0.32715	1.82496	1.20201	1.51825	0.602413	0.2537
PLCD1	1.68612	2.60884	-1.54725	-0.629704	0.08445	2.87544	1.68612	1.70536	0.770075	0.02805
TNFRSF11B	1.12032	1.72942	-1.54369	-0.626379	0.06545	2.08258	1.12032	1.85892	0.894462	0.00705
ZNF273	3.64284	5.62114	-1.54306	-0.625797	0.00355	5.9787	3.64284	1.64122	0.714766	0.00055
CLYBL	3.18802	4.91109	-1.54048	-0.623384	0.052	5.13296	3.18802	1.61008	0.687132	0.1031
PRDM6	1.27844	1.96936	-1.54044	-0.623339	0.14265	2.50462	1.27844	1.95912	0.970205	0.13015
ITGA1	3.46351	5.30618	-1.53202	-0.615439	0.16385	5.53269	3.46351	1.59742	0.675748	0.22325
VARS2	1.67371	2.55824	-1.52848	-0.612098	0.235	6.41981	1.67371	3.83567	1.93948	5e-05
F3	1.46879	2.24049	-1.5254	-0.609184	0.15075	2.3479	1.46879	1.59853	0.676745	0.02825
FAM95C	3.07669	4.68639	-1.52319	-0.607098	0.08165	5.70492	3.07669	1.85424	0.890827	0.01895
PLXNA3	4.2795	6.49875	-1.51858	-0.602721	0.271	7.10071	4.2795	1.65924	0.730522	0.1768
SBNO2	1.56895	2.38108	-1.51763	-0.601817	0.13155	2.75404	1.56895	1.75534	0.811749	0.12215
ECM1	1.14342	1.7317	-1.5145	-0.598838	0.0806	2.048	1.14342	1.79112	0.840863	0.014
HOXB8	1.33078	2.00708	-1.5082	-0.592832	0.48965	2.26329	1.33078	1.70073	0.766157	0.34605
ZNF117	3.671	5.53101	-1.50668	-0.591371	0.00235	6.24189	3.671	1.70033	0.765812	0.00065

## Sheet: up_down
Table S3. Genes with differential expression upon TRIM25 and combined TRIM25/AGO2 knockdown.
	shTRIM25/shCtrl					shTRIM25AGO2/shTRIM25
Gene	shTRIM25	shCtrl	Fold.Change	logFC	P.value	shTRIM25shAGO2	shTRIM25	Fold.Change	logFC	P.value
TAC1	2.37652	1.33048	1.78621	0.836899	0.0411	1.06652	2.37652	-2.22829	-1.15594	0.0093
IFRD1	62.4405	36.1643	1.72658	0.787916	5e-05	40.0968	62.4405	-1.55725	-0.638996	5e-05
DPF1	12.3348	7.40478	1.66578	0.736202	0.0033	7.52513	12.3348	-1.63914	-0.712942	0.0037
HSD17B6	6.85769	3.13817	2.18525	1.1278	0.22025	3.35786	6.85769	-2.04228	-1.03018	0.30775
FLT4	1.88593	1.0256	1.83885	0.878802	0.1463	1.00957	1.88593	-1.86805	-0.901534	0.1452
RRP12	17.8766	10.2223	1.74879	0.806357	0.00205	10.5661	17.8766	-1.69188	-0.758626	0.00335
ANKRD44	3.46925	1.96762	1.76317	0.818175	0.18405	2.06336	3.46925	-1.68136	-0.749626	0.1738
SMAP2	16.7973	8.44192	1.98975	0.99259	5e-05	11.073	16.7973	-1.51697	-0.601192	0.00015
CUTA	19.917	8.42778	2.36325	1.24077	0.00025	5.99117	19.917	-3.32439	-1.73309	5e-05
FBRSL1	19.4445	10.2329	1.9002	0.926148	0.0008	7.7097	19.4445	-2.52207	-1.33461	5e-05
TFDP2	31.0668	18.7618	1.65586	0.727578	0.034	16.2826	31.0668	-1.90797	-0.93204	0.0052
GADD45A	48.9094	26.3686	1.85483	0.891289	5e-05	31.5207	48.9094	-1.55166	-0.633812	5e-05
BCAS4	1.87461	1.18894	1.57671	0.656914	0.1197	1.20615	1.87461	-1.55421	-0.636184	0.2281
CDC42EP1	4.57648	2.05209	2.23015	1.15714	0.0002	2.69339	4.57648	-1.69915	-0.764814	0.0025
CHAC1	3.76857	2.38427	1.5806	0.660471	0.03155	2.15953	3.76857	-1.74509	-0.803299	0.00755
DOHH	4.85422	3.11273	1.55947	0.641059	0.00375	3.17564	4.85422	-1.52858	-0.612193	0.0054
KIAA0513	5.37014	2.98023	1.80192	0.849536	0.0157	2.44081	5.37014	-2.20015	-1.1376	0.0002
FRMD6	63.0708	37.3491	1.68868	0.755898	0.0067	40.9629	63.0708	-1.53971	-0.622656	0.0224
TLE3	9.53918	5.91235	1.61343	0.690134	0.0784	6.21632	9.53918	-1.53454	-0.617805	0.04375
CEP170	24.0757	4.07215	5.9123	2.56372	5e-05	6.51531	24.0757	-3.69524	-1.88567	5e-05
LRIG1	2.94959	1.65163	1.78586	0.83662	0.0957	1.18388	2.94959	-2.49146	-1.31699	0.00345
ADAMTS16	11.5466	1.72608	6.68951	2.7419	5e-05	2.75189	11.5466	-4.19587	-2.06897	5e-05
DOK3	3.08287	1.31283	2.34827	1.2316	0.05575	1.83276	3.08287	-1.68209	-0.750259	0.2269
IGFBP3	19.1342	9.09923	2.10284	1.07234	5e-05	8.79539	19.1342	-2.17547	-1.12133	5e-05
ANKRD1	42.0507	21.0425	1.99837	0.998824	5e-05	18.5605	42.0507	-2.2656	-1.17989	5e-05
ZSCAN12	5.53736	2.94473	1.88043	0.911061	5e-05	3.27656	5.53736	-1.68999	-0.757018	5e-05
ABR	3.91007	1.82311	2.14472	1.10079	0.00325	1.95896	3.91007	-1.99599	-0.997108	0.00985
U2AF1	2.87488	1.62839	1.76547	0.820052	0.0372	1.77759	2.87488	-1.61729	-0.693582	0.0612
DMKN	12.285	6.83249	1.79803	0.846415	0.00105	7.49844	12.285	-1.63834	-0.712236	0.0071
ATF3	8.08291	3.70544	2.18136	1.12523	0.00025	3.70534	8.08291	-2.18142	-1.12527	0.00015
KBTBD8	2.02818	1.20692	1.68046	0.748853	0.0861	1.32848	2.02818	-1.52669	-0.610404	0.067
TEPSIN	5.08582	3.2579	1.56108	0.642541	0.06445	3.3751	5.08582	-1.50686	-0.59155	0.12945
RAB3IL1	4.00258	2.59443	1.54276	0.62551	0.06495	2.07907	4.00258	-1.92517	-0.944988	0.0036
BATF2	5.23129	1.7105	3.05834	1.61275	5e-05	3.00739	5.23129	-1.73948	-0.798655	0.00085
C8orf46	2.9681	1.8777	1.58071	0.660571	0.15725	1.60048	2.9681	-1.85451	-0.891036	0.06285
NR0B1	2.27419	1.43404	1.58586	0.665262	0.1257	1.4312	2.27419	-1.58901	-0.668132	0.0356
BOLA2B	19.2821	12.1528	1.58664	0.665971	0.48005	2.34157	19.2821	-8.23472	-3.04172	0.0001
FOS	2.71331	1.1157	2.43193	1.2821	0.00305	1.74917	2.71331	-1.55119	-0.63338	0.07385
LRFN4	6.75953	4.09454	1.65086	0.723221	0.00885	4.36062	6.75953	-1.55013	-0.632388	0.0219
DDIT3	41.748	20.7585	2.01112	1.008	0.11925	22.7336	41.748	-1.8364	-0.87688	0.1588
PIDD1	3.25	1.6481	1.97196	0.979632	0.2711	2.15051	3.25	-1.51127	-0.595761	0.48465
ZNF114	13.4605	6.84719	1.96584	0.975143	5e-05	8.6416	13.4605	-1.55763	-0.639356	0.0043
GTF2H2C	5.26135	2.71631	1.93695	0.953783	0.00375	1.98245	5.26135	-2.65397	-1.40815	5e-05
TP53TG3	4.02545	2.10025	1.91665	0.938589	0.0289	2.51544	4.02545	-1.6003	-0.67834	0.09205
AD000671.1	2.60627	1.26212	2.06498	1.04613	0.69975	1.68278	2.60627	-1.54879	-0.631146	0.77085
BRD2	18.9247	10.0438	1.88423	0.913973	0.00355	9.78581	18.9247	-1.9339	-0.95151	0.00215
XAGE1B	40.7515	5.50799	7.39864	2.88726	5e-05	24.2443	40.7515	-1.68087	-0.74921	0.0011
DNLZ	4.2967	2.74434	1.56566	0.646769	0.217	2.55385	4.2967	-1.68244	-0.750556	0.13435
CSKMT	2.91381	1.92204	1.516	0.600266	0.62835	1.53875	2.91381	-1.89362	-0.921148	0.42595
TSTD3	4.4115	2.21007	1.99609	0.997178	0.27565	2.89428	4.4115	-1.52421	-0.608063	0.5619
AC126755.2	3.16905	1.1538	2.74663	1.45766	0.0091	1.35649	3.16905	-2.33623	-1.22418	0.02565
HIST1H2BN	8.54172	5.52636	1.54563	0.628196	0.0295	5.21603	8.54172	-1.63759	-0.711576	0.03175
SMIM27	8.61176	5.69741	1.51152	0.596003	0.77335	5.64506	8.61176	-1.52554	-0.609319	0.764
RBM14-RBM4	7.8818	4.5875	1.7181	0.780817	0.4252	3.18353	7.8818	-2.47581	-1.3079	0.28725
LSM14A	46.4321	12.4464	3.73055	1.89939	5e-05	10.0225	46.4321	-4.63279	-2.21188	5e-05
AC034102.2	57.671	20.2921	2.84205	1.50693	0.23655	35.5263	57.671	-1.62333	-0.69896	0.56185
MAGEA2	3.32546	1.21766	2.73102	1.44944	0.00025	1.96586	3.32546	-1.69161	-0.758395	0.0311
ZNF883	2.15448	1.07511	2.00397	1.00286	0.25465	1.05148	2.15448	-2.04901	-1.03493	0.04885
